# Supplementary material for: Binary Adsorption Equilibria of Three CO2+CH4 Mixtures on NIST Reference Zeolite Y (RM 8850) at Temperatures from 298 to 353 K and Pressures up to 3 MPa
Source: J Chem Eng Data. 2024 Oct 3;69(11):4216–29. doi: 10.1021/acs.jced.4c00358 (PMC11571112; doi:10.1021/acs.jced.4c00358)
Supplement: Supplementary file 1 — je4c00358_si_001.zip [file je4c00358_si_001.zip]

Archive with 13 entries (13 files):
- RM8850_CH4_298K_CW.aif
- RM8850_CH4_333K_CW.aif
- RM8850_CH4_353K_CW.aif
- RM8850_CH4_393K_CW.aif
- RM8850_CO2+CH4_unary and binary data.xlsx
- RM8850_CO2_298K_CW.aif
- RM8850_CO2_333K_CW.aif
- RM8850_CO2_353K_CW.aif
- RM8850_CO2_393K_CW.aif
- RM8850_CO2_CH4_298K_CW.aif
- RM8850_CO2_CH4_313K_CW.aif
- RM8850_CO2_CH4_333K_CW.aif
- RM8850_CO2_CH4_353K_CW.aif
