# Supplementary material for: Binary Adsorption Equilibria of Three CO2+CH4 Mixtures on NIST Reference Zeolite Y (RM 8850) at Temperatures from 298 to 353 K and Pressures up to 3 MPa
Source: J Chem Eng Data. 2024 Oct 3;69(11):4216–29. doi: 10.1021/acs.jced.4c00358 (PMC11571112; doi:10.1021/acs.jced.4c00358)
Supplement: Supplementary file 1 — je4c00358_si_001.zip [file je4c00358_si_001.zip › RM8850_CO2+CH4_unary and binary data.xlsx]

## Sheet: Unary data - CO2 on RM8850
T	p	qex	qabs	U(qex)	U(qabs)
[K]	[MPa]	[mmol/g]	[mmol/g]	[mmol/g]	[mmol/g]
298.05	3.008	7.639	8.16	0.022	0.022				Adsorbent	NIST reference zeolite NaY (RM 8850)
298.05	2.509	7.652	8.07	0.022	0.022				Adsorptive	CO2
298.05	2.01	7.637	7.961	0.022	0.022				Method	Gravimetric method
298.05	1.505	7.588	7.823	0.022	0.022				Activation	Vacuum at 633K for 16 h
298.05	1.005	7.463	7.615	0.022	0.022
298.05	0.75	7.347	7.459	0.022	0.022
298.05	0.504	7.16	7.234	0.022	0.022
298.05	0.254	6.764	6.801	0.022	0.022
298.05	0.11	6.117	6.133	0.021	0.021
298.05	0.074	5.73	5.74	0.021	0.021
298.05	0.053	5.348	5.355	0.021	0.021
298.06	0.033	4.706	4.71	0.02	0.02
333.05	2.908	7.076	7.492	0.022	0.022
333.05	2.499	7.047	7.399	0.022	0.022
333.01	2.005	6.983	7.26	0.022	0.022
333.09	1.502	6.862	7.065	0.022	0.022
333.05	1.003	6.642	6.775	0.021	0.021
333.05	0.75	6.446	6.545	0.021	0.021
333.06	0.504	6.127	6.193	0.021	0.021
333.08	0.253	5.418	5.451	0.021	0.021
333.06	0.111	4.29	4.304	0.02	0.02
333.07	0.083	3.84	3.851	0.019	0.019
333.05	0.053	3.186	3.193	0.019	0.019
333.05	0.033	2.543	2.548	0.019	0.019
353.05	2.972	6.676	7.068	0.021	0.021
353.05	2.51	6.619	6.945	0.021	0.021
353.05	2.01	6.521	6.778	0.021	0.021
353.04	1.501	6.354	6.543	0.021	0.021
353.04	1.007	6.059	6.184	0.021	0.021
353.04	0.752	5.799	5.892	0.021	0.021
353.05	0.504	5.378	5.439	0.02	0.021
353.05	0.255	4.486	4.517	0.02	0.02
353.05	0.107	3.181	3.194	0.019	0.019
353.03	0.078	2.746	2.756	0.019	0.019
353.05	0.052	2.222	2.229	0.018	0.018
353.03	0.027	1.623	1.626	0.018	0.018
393.04	3.018	5.764	6.111	0.021	0.021
393	2.501	5.642	5.926	0.021	0.021
393	2.002	5.467	5.693	0.02	0.021
392.95	1.502	5.195	5.362	0.02	0.02
392.94	0.997	4.733	4.843	0.02	0.02
392.95	0.752	4.362	4.445	0.02	0.02
393.01	0.503	3.786	3.84	0.019	0.019
393.05	0.258	2.791	2.819	0.019	0.019
393.02	0.105	1.699	1.711	0.018	0.018
392.95	0.079	1.408	1.417	0.018	0.018
392.95	0.052	1.058	1.064	0.017	0.017
392.83	0.029	0.755	0.759	0.017	0.017

## Sheet: Unary data - CH4 on RM8850
T	p	qex	qabs	U(qex)	U(qabs)
[K]	[MPa]	[mmol/g]	[mmol/g]	[mmol/g]	[mmol/g]
298.05	2.999	3.753	4.209	0.048	0.048				Adsorbent	NIST reference zeolite NaY (RM 8850)
298.14	2.49	3.61	3.985	0.048	0.048				Adsorptive	CH4
298.1	2.005	3.414	3.713	0.048	0.048				Method	Gravimetric method
298.05	1.505	3.101	3.323	0.048	0.048				Activation	Vacuum at 633K for 16 h
298.15	1.007	2.59	2.737	0.048	0.048
298.1	0.751	2.195	2.305	0.047	0.047
298.07	0.503	1.679	1.752	0.047	0.047
298.15	0.251	0.976	1.012	0.046	0.047
298.07	0.105	0.494	0.509	0.046	0.046
298.06	0.075	0.384	0.395	0.046	0.046
298.05	0.046	0.276	0.283	0.046	0.046
298.05	0.027	0.203	0.207	0.046	0.046
332.93	2.95	2.784	3.176	0.048	0.048
333.05	2.502	2.612	2.942	0.047	0.048
333.11	2.006	2.363	2.627	0.047	0.047
333.09	1.492	2.014	2.209	0.047	0.047
333.05	1.004	1.552	1.683	0.047	0.047
333.11	0.752	1.247	1.344	0.047	0.047
333.15	0.504	0.894	0.959	0.046	0.046
333.07	0.259	0.493	0.527	0.046	0.046
333.05	0.107	0.218	0.231	0.046	0.046
333.05	0.082	0.191	0.202	0.046	0.046
333.03	0.051	0.13	0.137	0.046	0.046
333.05	0.026	0.079	0.082	0.046	0.046
352.93	2.89	2.306	2.665	0.047	0.047
353.05	2.501	2.154	2.464	0.047	0.047
353.05	2.004	1.911	2.158	0.047	0.047
353.05	1.5	1.589	1.773	0.047	0.047
353.05	0.998	1.179	1.301	0.047	0.047
353.05	0.741	0.926	1.016	0.046	0.046
353.05	0.506	0.665	0.726	0.046	0.046
352.95	0.249	0.348	0.379	0.046	0.046
352.91	0.109	0.162	0.175	0.046	0.046
352.99	0.067	0.102	0.111	0.046	0.046
353.05	0.051	0.08	0.086	0.046	0.046
353.05	0.025	0.044	0.047	0.046	0.046
392.93	2.98	1.624	1.953	0.047	0.047
392.92	2.501	1.458	1.734	0.047	0.047
393.2	2.003	1.252	1.472	0.047	0.047
392.98	1.5	1.012	1.177	0.046	0.046
392.87	0.995	0.727	0.836	0.046	0.046
392.92	0.75	0.568	0.65	0.046	0.046
392.95	0.502	0.396	0.451	0.046	0.046
392.92	0.25	0.211	0.238	0.046	0.046
392.88	0.101	0.094	0.106	0.046	0.046
392.98	0.079	0.077	0.086	0.046	0.046
392.99	0.049	0.052	0.058	0.046	0.046
393.04	0.03	0.036	0.039	0.046	0.046

## Sheet: Binary data - CO2+CH4 on RM8850
T	p	yCO2	yCH4	qabs,CO2	qabs,CH4	Uc,GUM(qabs,CO2)	Uc,GUM(qabs,CH4)	Uc,MC(qabs,CO2)	Uc,MC(qabs,CH4)	qex,CO2	qex,CH4
[K]	[MPa]	[-]	[-]	[mmol/g]	[mmol/g]	[mmol/g]	[mmol/g]	[mmol/g]	[mmol/g]	[mmol/g]	[mmol/g]
298.05	0.101	0.008	0.992	0.629	0.474	0.031	0.09	0.046	0.135	0.628	0.458				Adsorbent	NIST reference zeolite NaY (RM 8850)
298.05	0.251	0.016	0.984	1.346	0.905	0.044	0.124	0.069	0.197	1.346	0.869				Adsorptive	CO2+CH4 mixture
298.05	0.512	0.028	0.972	2.464	1.302	0.072	0.199	0.12	0.333	2.462	1.229				Method	Gravimetric method
298.05	1.006	0.051	0.949	4.035	1.303	0.122	0.336	0.207	0.568	4.027	1.162				Activation	Vacuum at 633K for 16 h
298.05	1.993	0.107	0.893	5.6	1.105	0.217	0.597	0.369	1.012	5.568	0.838
298.05	3.005	0.146	0.854	6.162	1.117	0.315	0.866	0.567	1.553	6.094	0.723
298.05	0.11	0.056	0.944	1.678	0.42	0.03	0.073	0.041	0.092	1.677	0.405
298.05	0.244	0.09	0.91	3.248	0.649	0.036	0.093	0.055	0.136	3.245	0.617
298.05	0.5	0.16	0.84	5.009	0.577	0.05	0.131	0.081	0.213	4.997	0.515
297.95	0.999	0.271	0.729	6.233	0.232	0.073	0.197	0.124	0.333	6.192	0.124
298.05	2.003	0.386	0.614	6.713	0.779	0.124	0.339	0.211	0.576	6.595	0.591
298.05	2.998	0.419	0.581	7.088	0.724	0.179	0.49	0.302	0.827	6.89	0.449
298.05	0.106	0.234	0.766	3.631	0.242	0.03	0.062	0.043	0.067	3.628	0.23
298.05	0.26	0.4	0.6	5.521	0.218	0.032	0.069	0.049	0.084	5.506	0.196
298.05	0.508	0.525	0.475	6.362	0.062	0.036	0.08	0.056	0.108	6.323	0.027
297.99	1.01	0.639	0.361	6.866	0.237	0.045	0.109	0.072	0.166	6.769	0.183
298.05	1.996	0.691	0.309	7.354	0.242	0.069	0.181	0.116	0.299	7.138	0.146
298.05	2.997	0.712	0.288	7.582	0.295	0.101	0.273	0.17	0.453	7.232	0.153
312.95	0.116	0.033	0.967	0.539	0.346	0.03	0.087	0.044	0.133	0.538	0.33
312.95	0.498	0.041	0.959	2.121	1.075	0.065	0.181	0.111	0.309	2.118	1.009
312.99	2.005	0.1	0.9	5.27	0.134	0.201	0.552	0.365	0.997	5.242	-0.122
312.95	0.108	0.096	0.904	1.377	0.303	0.028	0.07	0.04	0.09	1.375	0.289
312.95	0.494	0.184	0.816	4.414	0.553	0.046	0.121	0.073	0.191	4.402	0.497
312.95	2.005	0.369	0.631	6.673	0.132	0.116	0.317	0.203	0.554	6.567	-0.05
313.05	0.113	0.319	0.681	3.124	0.216	0.029	0.06	0.041	0.064	3.119	0.205
313.01	0.503	0.538	0.462	5.899	0.14	0.034	0.076	0.054	0.105	5.861	0.108
313.05	2.016	0.692	0.308	7.025	0.293	0.065	0.169	0.109	0.276	6.82	0.201
333.03	0.112	0.055	0.945	0.448	0.308	0.029	0.084	0.042	0.123	0.447	0.294
333.04	0.248	0.056	0.944	0.966	0.608	0.038	0.108	0.06	0.173	0.965	0.577
333.05	0.502	0.064	0.936	1.799	0.955	0.061	0.168	0.102	0.282	1.795	0.894
333.05	1.008	0.084	0.916	3.028	1.065	0.105	0.289	0.178	0.5	3.017	0.944
333.05	2.014	0.117	0.883	4.535	0.635	0.189	0.518	0.33	0.908	4.504	0.399
333.05	3.043	0.148	0.852	5.243	0.623	0.275	0.756	0.495	1.355	5.182	0.275
333.05	0.103	0.139	0.861	1.072	0.217	0.027	0.066	0.037	0.084	1.071	0.206
333.05	0.248	0.169	0.831	2.326	0.435	0.032	0.081	0.048	0.116	2.32	0.408
333.05	0.527	0.227	0.773	3.877	0.551	0.044	0.116	0.072	0.19	3.862	0.498
333.05	1.014	0.294	0.706	5.14	0.297	0.065	0.174	0.112	0.297	5.101	0.203
333.05	1.999	0.375	0.625	6.055	0.324	0.108	0.294	0.184	0.501	5.954	0.157
333.01	2.986	0.413	0.587	6.518	0.601	0.154	0.421	0.255	0.695	6.35	0.361
333.01	0.108	0.396	0.604	2.319	0.168	0.028	0.057	0.039	0.063	2.313	0.159
333.05	0.247	0.476	0.524	3.961	0.244	0.029	0.061	0.044	0.072	3.946	0.227
333.01	0.506	0.562	0.438	5.255	0.227	0.033	0.072	0.053	0.099	5.218	0.198
333.05	1.014	0.637	0.363	6.15	0.198	0.04	0.096	0.065	0.146	6.064	0.149
332.97	2.011	0.689	0.311	6.742	0.229	0.059	0.154	0.099	0.25	6.554	0.144
333.05	2.998	0.708	0.292	7.047	0.229	0.083	0.221	0.13	0.341	6.75	0.106
352.95	0.121	0.07	0.93	0.412	0.267	0.028	0.082	0.042	0.12	0.411	0.253
352.99	0.5	0.08	0.92	1.501	0.699	0.055	0.154	0.09	0.251	1.496	0.642
352.95	1.989	0.123	0.877	3.966	0.442	0.172	0.474	0.315	0.859	3.936	0.225
353.01	0.115	0.203	0.797	0.947	0.205	0.026	0.064	0.039	0.088	0.944	0.194
352.95	0.498	0.253	0.747	3.083	0.418	0.04	0.103	0.064	0.166	3.067	0.372
352.95	1.98	0.374	0.626	5.585	0.201	0.1	0.271	0.171	0.458	5.492	0.046
353.05	0.109	0.48	0.52	1.778	0.153	0.027	0.054	0.039	0.063	1.772	0.146
352.95	0.494	0.577	0.423	4.449	0.195	0.031	0.067	0.048	0.09	4.414	0.169
352.95	1.999	0.682	0.318	6.32	0.034	0.055	0.141	0.09	0.225	6.147	-0.046
